# Supplementary material for: PhyloPrimer: a taxon-specific oligonucleotide design platform
Source: PeerJ. 2021 Apr 29;9:e11120. doi: 10.7717/peerj.11120 (PMC8098674; doi:10.7717/peerj.11120)
Supplement: Data S1 [file peerj-09-11120-s001.txt]

>NC_004116.1 Streptococcus_agalactiae
TTGGCAGGACATGAAGTTCAGTACGGAAAACACCGTACACGTCGTAGCTTTTCAAGAATTAAGGAAGTTCTTGATTTACCAAACTTAATTGAAATTCAAACTGATTCATTCCAAGATTTTCTTGATGCTGGCTTGAAAGAAGTATTTGAGGATGTACTTCCAATTTCAAACTTTACAGATACTATGGATCTTGAATTTGTTGGTTATGAATTAAAAGAACCTAAATATACTTTGGAAGAAGCTCGTATCCATGATGCTAGCTACTCAGCACCTATTTTTGTTACTTTCCGTTTAGTTAATAAAGAAACTGGTGAAATTAAAACTCAAGAAGTTTTCTTTGGTGATTTTCCAATTATGACTGAAATGGGTACTTTCATCATCAATGGTGGTGAACGTATCATTGTTTCACAATTAGTCCGTTCTCCTGGTGTTTACTTTAATGATAAGGTAGATAAAAATGGAAAAGTTGGTTATGGGTCAACTGTTATCCCTAACCGTGGAGCTTGGTTGGAACTTGAGACAGACGCAAAAGATATTGCTTATACACGTATCGACCGCACACGTAAAATTCCATTTACAACACTAGTCCGTGCACTTGGTTTCTCTGGAGACGATGAAATTGTTGACATCTTTGGTGACAGTGAACTTGTTCGCAATACTATTGAAAAAGACATTCATAAAAATCCAAGTGATTCTCGTACAGATGAAGCACTTAAAGAAATCTATGAACGTCTTCGTCCAGGTGAACCAAAAACTGCAGACAGCTCACGTAGTCTTTTAGTTGCACGTTTCTTTGATCCACGTCGTTATGACTTAGCGGCTGTTGGTCGTTATAAGATTAATAAAAAACTGAATCTTAAAACACGCCTATTGAACCAAACAATCGCTGAAAATTTAGTTGATGGTGAAACAGGAGAGATTCTTGTTGAAGCTGGAACCGTTATGACACGAGATGTCATTGATTCAATTGCAGAGCATATCGATGGAGACTTAAACAAGTTTGTCTACACACCAAATGATTATGCTGTAGTTACTGAACCAGTTATTCTTCAAAAATTCAAAGTTGTTGCTCCAACTGATCCAGACCGTGTTGTTACTATTGTTGGAAACTCAAATCCTGAAGATAAAGTTCGTGCCTTAACTCCTGCAGATATTTTAGCAGAGATGTCATACTTCTTAAACCTTGCAGAGGGTATCGGTAAGGTAGATGACATTGACCATTTAGGTAACCGTCGTATTCGTGCAGTTGGTGAATTACTTGCGAACCAATTCCGTATCGGACTTGCTCGTATGGAACGCAATGTCCGCGAACGTATGTCTGTACAAGACAATGAAGTCTTGACACCTCAACAAATCATTAACATTCGTCCAGTGACTGCCGCCGTTAAAGAATTCTTTGGTTCATCACAGCTGTCACAATTCATGGACCAACACAACCCTCTATCAGAATTGTCGCACAAACGCCGTCTCTCTGCCTTAGGACCTGGTGGTTTGACACGTGACCGTGCTGGATATGAAGTTCGTGACGTGCACTATACCCACTATGGGCGCATGTGTCCGATTGAAACACCTGAAGGTCCAAACATTGGTTTGATTAATAACTTATCTTCATTTGGACACCTCAATAAATATGGATTTATTCAAACACCATATCGTAAAGTAGATCGTTCTACTGGTGCGGTAACGAACGAAATTGTTTGGTTGACTGCTGATGAAGAAGATGAATTTACAGTTGCACAAGCCAACTCTAAGCTTAACGAAGACGGTACATTTGCAGAAGAAATCGTTATGGGTCGTCATCAAGGTAATAACCAAGAGTTTCCTTCAAGCATTGTTGACTTTGTTGACGTGTCACCTAAGCAAGTAGTTGCTGTCGCAACAGCATGTATTCCTTTCTTGGAAAATGATGACTCTAACCGTGCCTTGATGGGTGCCAACATGCAACGTCAGGCTGTGCCATTGATTGATCCAAAAGCACCATATGTTGGTACTGGTATGGAGTATCAAGCAGCCCACGATTCAGGTGCAGCTGTGATTGCTAAACATGATGGTCGTGTTATTTTTTCAGATGCTGAAAAAGTTGAAGTGCGTCGCGAAGATGGTTCTCTTGATGTTTATCATGTTCAAAAATTCCGCCGTTCAAACTCAGGTACTGCTTATAACCAACGTACCTTAGTTAAAGTTGGTGATCTCGTTGAAAAAGGTGATTTTATCGCCGACGGACCATCTATGGAAAATGGTGAAATGGCTCTTGGACAAAACCCAGTTGTTGCTTATATGACTTGGGAAGGTTATAACTTCGAGGATGCCGTTATCATGAGTGAGCGCCTTGTGAAAGAAGATGTCTATACATCTGTTCACTTGGAAGAATTCGAATCTGAAACGCGTGATACAAAGCTTGGGCCTGAAGAAATTACTCGTGAAATTCCAAATGTTGGTGAAGATTCACTACGTGATCTCGATGAAATGGGAATTATCCGCATTGGTGCTGAGGTAAAAGAAGGTGACATTCTTGTTGGTAAGGTAACACCTAAGGGTGAAAAGGACTTATCTGCTGAAGAACGTCTCTTGCATGCCATTTTTGGTGATAAATCACGTGAAGTTCGTGATACTTCACTACGTGTACCTCACGGTGGCGATGGAGTAGTTCGTGACGTTAAAATCTTTACTCGTGCAAATGGTGATGAATTGCAATCAGGTGTTAATATGCTTGTCCGCGTTTATATCGCTCAAAAACGTAAAATCAAAGTCGGTGATAAGATGGCCGGTCGTCACGGAAACAAAGGTGTCGTCTCACGTATTGTTCCTGTTGAAGATATGCCTTACTTACCAGATGGAACGCCAGTTGATATCATGTTGAACCCACTTGGGGTGCCATCACGTATGAATATCGGACAAGTTATGGAGCTTCATTTAGGTATGGCTGCTCGTAATTTAGGTATTCATATTGCAACGCCAGTCTTTGATGGGGCTTCTTCAGAAGACCTTTGGGAAACTGTTCAAGAAGCAGGTATGGATTCAGATGCTAAGACTGTTCTTTATGATGGTCGTACTGGTGAACCATTCGATAACCGTGTGTCAGTTGGTGTCATGTACATGATCAAACTTCACCACATGGTTGATGATAAACTTCATGCCCGTTCAGTAGGACCATACTCACTTGTTACTCAACAACCACTTGGAGGTAAAGCTCAATTTGGTGGACAACGTTTTGGTGAGATGGAGGTTTGGGCGCTTGAAGCTTATGGTGCTTCAAATGTTCTTCAAGAAATTTTAACATACAAATCTGATGATGTTACAGGACGTCTTAAAGCTTATGAAGCTATCACAAAAGGTAAGCCAATTCCAAAACCAGGTGTTCCAGAATCATTCCGTGTTCTTGTAAAAGAATTGCAATCACTTGGTCTTGATATGCGTGTCCTTGATGAAGATGACAACGAAGTTGAACTCCGTGATCTTGATGAAGGTGAAGATGATGATGTGATGCACGTTGATGACCTTGAAAAAGCACGTGTGAAACAAGAAGCTGAAGAAAAACAAGCTGAACAAGTATCTGAAGTCGTTCAAGAAGATTAA
>NC_003098.1 Streptococcus_pneumoniae
TTGACAAGGCTTGGAACTTATTTACAAAGGAGAATCATCTTGGCAGGACATGACGTTCAATACGGGAAACATCGTACCCGTCGTAGTTTTTCAAGAATCAAAGAAGTTCTTGACTTACCAAATTTGATTGAAATTCAAACTGACTCATTCAAAGCTTTCCTAGACCACGGTCTTAAGGAAGTGTTTGAAGATGTATTGCCAATTTCAAACTTCACAGACACAATGGAGTTGGAATTTGTTGGATATGAAATCAAGGAACCAAAATACACGCTAGAAGAAGCTCGTATCCACGATGCTAGCTACTCAGCACCAATTTTTGTAACCTTCCGTTTGATCAATAAAGAAACAGGCGAAATCAAGACCCAAGAAGTTTTCTTTGGTGATTTCCCAATCATGACAGAAATGGGTACTTTCATCATCAATGGTGGTGAACGTATTATCGTTTCTCAGTTGGTCCGCTCACCAGGTGTTTACTTTAACGACAAAGTAGACAAAAATGGTAAGGTGGGCTATGGTTCAACTGTTATCCCTAACCGTGGAGCTTGGTTGGAACTTGAAAGCGACTCAAAAGATATCACCTACACTCGTATCGACCGTACTCGTAAGATTCCATTTACAACCTTGGTTCGTGCTCTTGGTTTCTCAGGTGATGATGAAATCTTTGATATCTTTGGTGACAGCGAATTGGTTCGCAACACTGTTGAAAAAGATATCCACAAGAATCCAATGGACTCTCGTACAGACGAAGCCTTGAAAGAAATTTACGAACGCCTTCGTCCAGGTGAGCCTAAGACAGCTGAAAGCTCACGTAGCTTGCTTGTGGCTCGCTTCTTTGACCCACGTCGCTATGACTTGGCAGCAGTTGGTCGTTACAAAATCAATAAAAAACTCAATGTTAAAACACGTTTGCTCAACCAAACCATTGCAGAGCCATTGGTAGACCCTGAAACTGGAGAAATCTTGGTAGAAGCTGGTACGATTATGACTCGTAGCGTGATTGAAAGCATTGAAAGCCATTTGGATGGCGACTTGAACAAGATTGTCTACATCCCAAACGATGCAGCCGTTGTGACTGAGCCTGTTGTTCTTCAAAAATTCAAGGTTGTTGCTCCAACTGATCCAGATCGCGTCGTAACGATCATTGGTAATGCTAACCCAGATGACAAGGTTCGTACGGTGACTCCTGCAGATATCCTTGCTGAGATGAGCTACTTCCTCAACTTGGCTGAAGGACTTGGCCGTGTAGATGATATCGACCACCTTGGAAATCGTCGTATCCGTGCGGTTGGTGAATTGCTTGCCAACCAAGTACGTTTGGGACTTTCTCGTATGGAACGTAATGTCCGTGAACGTATGTCTGTTCAGGACAATGAAGTCTTGACACCACAACAAATTATCAATATCCGTCCTGTAACAGCTGCAGTTAAAGAATTCTTTGGTTCATCACAGTTGTCACAGTTCATGGACCAACACAACCCGCTTTCTGAGTTGTCTCACAAACGCCGTTTGTCAGCCTTAGGACCTGGTGGTTTGACTCGTGACCGTGCCGGATATGAAGTGCGTGACGTGCACTACACTCACTATGGTCGTATGTGTCCAATCGAAACACCTGAAGGACCTAACATCGGTTTGATCAATAACTTGTCATCTTACGGACACTTGAACAAATATGGTTTTGTTCAAACACCATACCGTAAGGTTGACCGTGAAACAGGTGTTGTCACGAACGAAATTGTTTGGTTGACAGCTGATGAAGAAGATGAATATACTGTAGCTCAGGCTAACTCTCGTCTGAATGAAGATGGAACCTTTGCTGAGAAGATTGTCATGGGACGTCACCAAGGGGTCAACCAAGAGTATCCAGCTAATATTGTTGACTACATGGACGTTTCACCAAAACAGGTAGTTGCCGTTGCGACAGCATGTATTCCTTTCTTGGAAAACGATGACTCCAACCGTGCCCTCATGGGAGCCAATATGCAACGTCAGGCTGTGCCATTGATTAATCCTCAGGCACCTTACGTTGGTACTGGTATGGAATACCAAGCAGCCCACGATTCTGGTGCGGCTGTGATTGCTCAGTATGATGGTAAAGTTACTTACGCAGATGCTGACAAGGTAGAAGTTCGTCGTGAAGATGGTTCATTGGATGTTTACCACATCCAAAAATTCCGTCGTTCAAACTCAGGTACTGCTTACAACCAACGCACTCTCGTAAAAGTTGGTGATGTCGTTGAAAAAGGCGATTTCATCGCTGACGGACCTTCTATGGAAAATGGAGAAATGGCGCTTGGACAAAACCCAATCGTTGCCTACATGACTTGGGAAGGTTACAACTTCGAGGATGCCGTTATCATGAGCGAACGCTTGGTGAAGGACGATGTCTACACATCTGTTCACCTTGAAGAATACGAATCAGAAACGCGCGATACAAAGCTTGGGCCTGAAGAAATCACTCGCGAAATTCCAAACGTTGGTGAAGATGCCCTCAAAGACCTTGACGAAATGGGGATTATCCGTATTGGTGCTGAGGTTAAAGAAGGTGATATTCTTGTAGGTAAAGTAACACCTAAGGGTGAGAAAGATCTTTCAGCTGAAGAACGTCTCTTGCACGCTATCTTTGGAGACAAGTCTCGTGAAGTGCGTGATACTTCTCTTCGTGTACCACACGGTGCCGATGGTGTCGTTCGTGATGTTAAGATCTTTACACGTGTAAATGGAGATGAGTTGCAATCAGGTGTTAACATGTTGGTTCGTGTTTACATCGCTCAAAAACGTAAGATTAAGGTCGGAGATAAAATGGCCGGACGTCACGGAAACAAAGGGGTTGTCTCTCGTATCGTTCCTGTAGAAGACATGCCTTACCTTCCAGACGGAACTCCAGTCGACATCATGTTGAACCCACTTGGGGTGCCATCACGTATGAATATCGGTCAGGTTATGGAGCTTCACCTTGGTATGGCAGCTCGTACTCTTGGTATTCACATTGCGACACCAGTCTTTGATGGAGCAAGTTCTGAAGATCTTTGGTCAACTGTTAAAGAAGCAGGTATGGATAGCGATGCCAAGACAATCCTTTACGATGGACGTACAGGTGAACCATTTGATAACCGTGTTTCTGTTGGAGTCATGTACATGATCAAACTCCACCACATGGTTGACGATAAATTGCACGCGCGTTCAGTCGGACCTTACTCAACTGTTACCCAACAACCACTCGGAGGTAAAGCTCAGTTTGGTGGACAACGTTTCGGTGAGATGGAGGTTTGGGCTCTTGAAGCCTACGGTGCGTCAAATGTCCTTCAAGAAATCTTGACTTACAAGTCGGACGATATCAACGGACGTTTGAAAGCCTATGAAGCTATTACAAAAGGCAAACCAATTCCAAAACCAGGTGTTCCAGAATCCTTCCGAGTTCTTGTCAAAGAATTGCAATCTCTTGGTCTTGACATGCGTGTCCTAGACGAAGATGACCAAGAAGTGGAACTTCGCGACTTGGATGAAGGAATGGACGAAGATGTCATCCACGTAGATGACCTTGAAAAAGCCCGCGAAAAAGCAGCCCAAGAGGCTAAAGCAGCCTTTGAAGCTGAAGAAGCTGAGAAAGCAACAAAAGCGGAAGCAACAGAAGAAGCTGCTGAACAAGAATAA
>NC_002737.2 Streptococcus_pyogenes
TTGGCAGGACATGAAGTTCGATACGGAAAACACCGTACACGTCGTAGCTTTTCAAGAATCAAAGAAGTTCTTGATTTACCAAATTTGATTGAAATTCAAACTGACTCATTCCAAGATTTCCTCGATTCAGGTTTGAAAGAAGTATTTGAAGATGTACTTCCTATTTCAAACTTTACGGATACTATGGAACTTGAATTTGTTGGTTACGAATTTAAAGAACCTAAATATACCCTTGAAGAAGCTCGTATCCACGATGCAAGTTATTCTGCACCAATCTTTGTTACCTTCCGTTTGGTCAATAAAGAAACTGGTGAGATTAAAACTCAAGAAGTCTTCTTTGGTGATTTCCCAATCATGACGGAAATGGGTACCTTTATTATCAATGGTGGTGAACGTATCATCGTTTCTCAGTTGGTGCGTTCTCCAGGTGTTTATTTCAACGATAAAGTTGATAAAAACGGTAAAGTTGGTTACGGATCAACAGTGATTCCTAACCGTGGGGCTTGGTTGGAATTAGAGACTGACTCAAAAGACATTGCCTACACTCGTATTGACCGTACCCGTAAGATTCCATTCACAACCTTGGTTCGTGCCCTTGGTTTCTCAGGTGATGATGAAATTGTTGATATCTTTGGTGAAAGCGACCTTGTTCGTAATACCATTGAAAAAGACATTCACAAAAATCCAAGTGATTCTCGTACAGACGAAGCCCTTAAAGAAATTTACGAGCGTCTTCGTCCAGGTGAGCCAAAAACTGCAGATAGCTCTCGTAGTCTTTTGATTGCGCGTTTCTTTGATGCACGTCGTTACGATTTGGCTGCGGTTGGTCGTTACAAAGTGAACAAAAAACTTAATATCAAGACTCGTCTTTTGAACCAAATCATTGCTGAAAACCTTGTGGATGCTGAAACTGGCGAAATTTTGGTAGAAGCTGGAACTGAGATGACTCGTAGCGTCATCGAATCCATCGAAGAACACCTTGACGGTGATTTGAACAAGTTTGTTTACACACCAAATGATTACGCTGTGGTTACTGAACCAGTTGTCCTTCAAAAGTTCAAGGTTGTGTCACCAATTGATCCTGATCGTGTAGTAACTATTGTTGGTAATGCCAATCCAGATGATAAGGTTCGTGCATTGACACCTGCTGATATTTTGGCAGAAATGTCTTACTTCTTGAACCTTGCTGAAGGTCTTGGAAAAGTTGACGATATTGACCACTTGGGTAACCGTCGTATCCGTGCCGTTGGTGAATTGCTTGCCAACCAATTCCGCATCGGTCTTGCTCGTATGGAGCGTAACGTGCGTGAGCGTATGTCTGTTCAAGACAACGATGTGTTAACACCACAACAAATCATCAATATCCGTCCTGTCACAGCAGCTGTCAAAGAATTCTTCGGTTCGTCTCAGTTGTCACAGTTCATGGACCAACACAACCCATTGTCAGAGTTGTCTCACAAACGTCGTTTATCTGCCTTAGGACCTGGTGGTTTGACACGTGACCGTGCTGGTTATGAGGTTCGTGACGTGCATTACACGCACTATGGCCGTATGTGTCCGATTGAAACACCTGAAGGACCAAACATTGGTTTGATTAATAACTTGTCTTCATTTGGACATCTTAATAAATATGGTTTCATCCAAACACCTTACCGTAAGGTTGACCGTGCGACTGGTACGGTAACTAACGAGATTGTTTGGTTGACTGCCGACGAAGAAGACGAATACACAGTTGCACAGGCCAATTCGAAACTAAACGAAGATGGCACTTTTGCTGAAGAAATCGTTATGGGTCGTCACCAAGGTAATAACCAAGAATTTTCTGCAAGTGTTGTTGATTTCGTTGACGTTTCCCCTAAACAGGTAGTTGCTGTTGCGACGGCATGTATTCCTTTCTTGGAAAACGATGACTCCAACCGTGCCCTCATGGGTGCCAACATGCAACGTCAGGCTGTGCCATTGATTGATCCAAAAGCACCATATGTTGGTACTGGTATGGAATATCAAGCTGCCCATGACTCAGGCGCTGCGGTGATTGCTCAGCAAAATGGTAAAGTTGTCTTTTCTGATGCTGAAAAAGTGGAAATCCGTCGTCAAGATGGCTCGCTTGATGTTTACCACATTACCAAATTCCGTCGTTCAAACTCAGGAACAGCCTATAACCAACGCACCCTTGTTAAAGTAGGAGACATTGTTGAAAAAGGTGATTTCATCGCTGATGGACCTTCTATGGAAAATGGTGAAATGGCTCTTGGACAAAACCCAGTCGTTGCTTACATGACTTGGGAAGGTTATAACTTTGAGGATGCCGTTATCATGAGTGAGCGCCTTGTGAAAGAAGATGTCTACACATCTGTTCACTTGGAAGAATTCGAATCTGAAACGCGTGATACAAAACTTGGCCCTGAAGAAATCACTCGGGAAATCCCAAATGTTGGTGAAGAAGCCCTCAAAGACCTTGACGAAATGGGCATTATCCGTATCGGTGCTGAGGTTAAAGAAGGCGACATCTTAGTAGGTAAAGTCACACCTAAAGGTGAAAAAGACCTTTCTGCTGAAGAACGTTTACTTCACGCCATCTTTGGGGATAAATCGCGTGAAGTGCGTGATACCTCACTTCGTGTCCCTCACGGTGGTGATGGTATCGTTCGTGATGTGAAAATCTTTACACGCGCTAACGGCGATGAATTGCAATCAGGTGTTAATATGCTTGTGCGTGTTTACATCGCTCAAAAACGTAAAATCAAGGTCGGAGATAAAATGGCCGGTCGTCACGGAAACAAGGGTGTCGTTTCACGTATTGTACCAGTTGAAGACATGCCATACCTTCCAGACGGAACACCAGTTGACATCATGTTGAACCCTCTTGGGGTGCCATCACGGATGAATATTGGTCAGGTTATGGAACTTCACCTTGGTATGGCTGCTCGTAATCTTGGTATTCACATTGCAACACCTGTCTTTGACGGGGCTTCATCAGAAGACCTTTGGGACACTGTTCGTGAAGCTGGTATGGATAGCGATGCTAAGACGGTCCTTTATGATGGTCGCACCGGTGAACCATTTGACAACCGTGTATCCGTTGGTGTCATGTATATGATCAAACTTCACCACATGGTTGATGATAAACTTCATGCCCGTTCTGTAGGACCATACTCACTTGTTACCCAACAGCCACTTGGTGGTAAAGCTCAATTTGGTGGACAACGTTTTGGTGAGATGGAGGTTTGGGCCCTTGAAGCTTATGGTGCATCAAATGTTCTTCAAGAAATCTTGACCTACAAGTCAGATGACGTCACAGGACGTTTGAAAGCCTATGAAGCGATTACTAAAGGTAAACCAATTCCAAAACCAGGTGTACCAGAATCCTTCCGTGTTCTTGTAAAAGAATTGCAATCGCTTGGTCTTGATATGCGTGTGCTTGACGAGGATGATAATGAAGTGGAACTTCGTGATCTTGATGAAGGTGAAGACGATGACATTATGCATGTTGACGATCTCGAGAAGGCACGTGAAAAACAAGCTCAAGAAACTCAAGAAGTTTCTGAAACAACTGACGAAAAATAA
>NC_004350.2 Streptococcus_mutans_UA159
TTGGCAGGACATGAAGTTCAGTACGGGAAACATCGTACGCGTCGTAGTTTTTCAAGAATCAAAGAGGTTCTTGATTTACCAAATTTGATTGAAATCCAAACGGACTCTTTTAAAGATTTCTTGGATACAGGTCTGAAGGAAGTTTTTGAAGATGTGCTTCCAATTTCCAATTTCACAGACACTATGGAATTAGAGTTTGTGGGTTATGAGTTGAAAGAGCCTAAGTATACATTGGAAGAAGCACGTGCTCATGATGCACATTATTCTGCCCCCATCTTTGTTACTTTCCGTCTCATCAATAAAGAAACTGGTGAAATTAAGACACAAGAAGTATTTTTTGGTGATTTTCCCTTGATGACTGAAATGGGTACTTTTATTATTAATGGTGCTGAACGTATTATCGTTTCTCAGTTGGTACGTTCACCAGGTGTTTATTTTAATGATAAAGTGGATAAAAATGGGAAAATTGGCTATGGTTCAACTGTTATCCCTAACCGTGGTGCTTGGCTTGAGCTTGAAACGGACTCTAAGGATATTGCTTATACTCGTATTGACCGTACTCGTAAAATTCCTTTCACGACGCTGGTTCGTGCACTCGGTTTTTCCGGGGATGATGAGATTATTGATATTTTTGGTGATAGCGAATTGGTTCGTAATACCATTGAAAAAGATATCCATAAAAATCCTAATGACTCTCGTACAGATGAAGCTCTCAAGGAAATTTATGAACGTCTTCGTCCGGGTGAACCTAAGACGGCAGATTCTTCACGCAGTCTTCTGATTGCACGTTTCTTTGATGCGCGCCGTTATGATTTAGCAGCTGTTGGCCGCTATAAGATTAATAAGAAGTTAAACGTCAAAACGCGTCTTTTGAATCAAGTCATTGCTGAAAACTTAGTAGATCCTGAAACAGGCGAAATTCTTGTTGAAGCTGGGACTGAAATGACACGCAGTGTAATTGATTCGATTGCAGATTATCTTGATGGAGATCTCAATAAAATTGTTTATACGCCAAATGAATACGCTGTTTTGACAGAACCTGTTGTTCTTCAAAAATTCAAAGTTATGGCTCCAAATGATCCAGACCGCACGGTTACTGTTATTGGTAATGCCAGTCCAGATGACAAAGTACGTCACTTGACACCAGCCGATATTTTAGCTGAAATGTCTTATTTCCTTAACTTGGCTGAGGGTCTAGGTAAAGTTGATGATATTGACCATTTAGGCAACCGACGTATTCGTGCTGTTGGTGAATTGCTAGCTAATCAATTTCGTATTGGTTTGGCACGTATGGAACGCAATGTTCGTGAACGCATGTCCGTTCAAGATAATGAAGTCTTAACGCCACAACAGATTATTAACATTCGCCCTGTAACAGCGGCAATTAAAGAGTTTTTTGGTTCTTCTCAATTGTCACAGTTCATGGACCAACACAATCCACTGTCTGAACTGTCTCATAAACGCCGTTTGTCAGCTTTAGGTCCTGGTGGTTTAACACGCGACCGTGCTGGTTATGAAGTCCGTGATGTGCATTATACGCATTATGGTCGTATGTGTCCAATTGAAACGCCTGAAGGACCAAATATTGGATTGATTAATAACTTGTCTTCCTATGGTCATCTTAATAAATATGGATTTATCCAAACACCATACCGTAAAGTTGACCGTGAGACAGGTAAAGTAACCAATGAAATTGAATGGCTTACTGCTGATGAAGAAGATGAATTCACTGTAGCTCAGGCTAACTCAAAACTTAATGAAGATGGAAGCTTTGCTGAAGAAATCGTCATGGGACGTCATCAAGGGAATAACCAAGAGTTTCCAGCAAGTTCTGTTGAATATATGGATGTTTCTCCTAAACAGGTAGTTGCGGTAGCGACAGCATGTATTCCTTTCCTTGAAAATGATGACTCCAACCGTGCCCTTATGGGAGCTAACATGCAGCGCCAAGCTGTGCCATTGATTGATCCTAAAGCACCTTTTGTTGGAACTGGTATGGAATATCAAGCAGCCCATGATTCTGGAGCCGCTATTATCGCTCAACATAATGGGAAAGTGGTTTATTCCGATGCAGATAAGATTGAAGTTCGCCGTGAAGATGGCTCACTAGATGTTTATCATGTTACCAAATTCCGTCGTTCTAACTCTGGAACTGCCTACAATCAACGTACTCTTGTTAGGGTAGGCGATAGTGTCGAGAAGGGGGACTTTATTGCAGATGGTCCTTCTATGGAAAAGGGTGAGATGGCTCTTGGACAAAATCCAGTGGTTGCTTACATGACTTGGGAGGGTTACAACTTTGAAGATGCTGTTATCATGAGCGAGCGTCTTGTCAAGGATGATGTTTATACTTCTGTCCATTTAGAAGAATTTGAATCTGAAACTCGTGATACAAAGCTTGGACCTGAAGAAATTACGCGTGAAATCCCAAATGTTGGTGAAGATGCCCTGAAAGACCTTGATGAAATGGGAATTATTCGCATTGGTGCTGAGGTTAAAGAAGGTGATATTCTAGTTGGTAAAGTGACTCCTAAAGGAGAAAAAGATCTTTCTGCAGAAGAACGCCTCTTGCATGCCATTTTTGGTGACAAATCACGTGAAGTTCGTGATACTTCTCTTCGTGTACCTCATGGTGGCGACGGTGTTGTTTGTGATGTGAAAATCTTTACACGTGCTAATGGAGATGAACTTCAATCAGGTGTTAACATGCTGGTTCGTGTTTATATCGCTCAAAAACGTAAAATCAAGGTCGGAGATAAGATGGCCGGACGTCATGGTAATAAGGGTGTCGTTTCCCGTATTGTACCAGTGGAAGATATGCCATATCTTCCAGATGGAACACCTGTTGATATCATGCTTAATCCACTTGGGGTGCCATCACGGATGAACATTGGGCAAGTTATGGAACTCCATCTTGGTATGGCTGCTCGTAATTTGGGCATTCATATTGCAACGCCTGTCTTTGACGGAGCAACTTCTGATGATCTTTGGGAAACAGTAAAAGAAGCCGGTATGGATTCTGATGCTAAAACTGTTCTTTATGATGGTCGCACAGGGGAGCCGTTTGATAATCGTGTATCAGTTGGTGTTATGTATATGATTAAACTTCACCACATGGTTGATGATAAATTGCATGCACGTTCAGTTGGCCCTTATTCAACGATTACTCAACAGCCGCTTGGTGGTAAGGCTCAATTTGGTGGTCAACGTTTCGGAGAAATGGAAGTTTGGGCTTTGGAAGCTTATGGTGCCTCAAACGTTCTTCAAGAAATTTTAACTTATAAGTCAGATGATGTCACCGGTCGTCTTAAAGCCTATGAAGCTATTACAAAAGGTAAGCCAATTCCAAAACCAGGGGTACCAGAATCATTCCGTGTACTTGTGAAAGAACTGCAATCACTTGGACTTGATATGCGCGTTCTTGATAAAGATGATAAAGAAGTAGATCTTCGTGATCTTGATGAAGGCGAAGATGATGATGTTATGCATGTTGATGATCTTGAAAAGGCGCGTGAAAAACAAGCACTTGAAGCTGCTGAATTTGCAAATAGTGATGAGAAATAA
>NC_013853.1 Streptococcus_mitis
TTGGCAGGACATGACGTTCAATACGGGAAACATCGTACCCGTCGTAGTTTTTCAAGAATCAAAGAAGTTCTTGACTTACCAAATTTGATTGAAATTCAAACTGACTCATTCAAAGATTTCCTAGACCATGGTCTGAAGGAAGTGTTTGAAGATGTATTGCCAATTTCAAACTTCACAGACACAATGGAGTTGGAATTTGTTGGATATGAAATCAAGGAACCAAAATATACGCTAGAAGAGGCTCGTATTCACGATGCTAGCTACTCAGCACCAATTTTTGTAACCTTCCGCTTGATCAATAAAGAAACAGGCGAAATTAAAACCCAAGAAGTTTTCTTTGGTGATTTCCCAATCATGACAGAAATGGGTACTTTCATCATCAATGGTGGTGAACGTATCATCGTATCTCAGTTGGTCCGCTCACCAGGTGTTTACTTTAACGATAAAGTTGATAAAAACGGTAAAGTGGGCTACGGTTCAACTGTTATCCCTAACCGTGGAGCTTGGTTGGAACTTGAAAGCGACTCAAAAGATATCGCCTACACTCGTATCGACCGTACTCGTAAGATTCCATTTACGACATTGGTTCGTGCGCTTGGTTTCTCAGGTGATGATGAAATCTTTGATATCTTTGGTGATAGCGAATTGGTTCGCAACACTGTTGAAAAAGATATCCACAAGAACCCAATGGACTCTCGTACAGACGAAGCCTTGAAAGAAATTTACGAACGCCTTCGTCCAGGTGAGCCTAAGACTGCTGAAAGCTCACGTAGCTTGCTTGTGGCTCGTTTCTTTGACCCACGTCGTTATGACTTGGCAGCTGTCGGTCGTTACAAAATCAATAAAAAACTCAATGTTAAAACACGTTTGCTTAACCAAACTATTGCTGAGCCATTGGTAGACCCTGAAACAGGCGAAATCTTGGTAGAAGCTGGAACAGTCATGACTCGTAGCGTGATTGAAAGTATTGAAAGCCATTTGGATGGCGACTTGAACAAGATTGTCTACATTCCAAATGATGCAGCCGTTGTGACTGAGCCAGTTGTTCTTCAAAAATTCAAGGTTGTTGCTCCAACTGATCCAGACCGTGTTGTAACTATTATTGGTAATGCTAACCCAGATGACAAGGTTCGTACGGTGACTCCTGCAGATATCCTTGCTGAGATGAGCTACTTCCTCAACTTGGCTGAAGGACTTGGCCGTGTAGATGATATCGACCACCTTGGGAACCGTCGTATTCGTGCGGTTGGTGAATTGCTTGCCAACCAAGTACGCCTTGGACTTTCTCGTATGGAACGTAATGTCCGTGAACGTATGTCTGTTCAGGACAATGAAGTCTTGACACCACAACAAATCATCAATATCCGTCCTGTAACAGCTGCGGTGAAAGAATTCTTTGGTTCATCACAGTTGTCACAGTTCATGGACCAACACAACCCACTTTCTGAGTTGTCTAACAAACGCCGTTTGTCAGCCTTGGGACCTGGTGGTTTGACACGTGACCGTGCTGGATATGAAGTACGTGACGTGCACTACACTCACTATGGTCGTATGTGTCCAATCGAGACACCTGAAGGACCTAACATCGGTTTGATCAATAACTTGTCATCTTACGGACATTTGAACAAGTATGGTTTTGTTCAAACACCATACCGTAAAGTTGACCGTGAAACAGGTGTTGTTACGAACGAAATCGTTTGGTTGACAGCCGATGAAGAAGATGAATTTACTGTAGCACAGGCTAATTCTCGTCTGAATGAAGATGGAACATTTGCTGAGAAAGTTGTCATGGGTCGTCACCAAGGGGTCAACCAAGAGTATCCAGCTAATGTTGTTGACTACATGGACGTATCACCAAAACAGGTAGTTGCCGTTGCGACAGCATGTATTCCTTTCTTGGAAAACGATGACTCCAACCGTGCCCTCATGGGAGCCAACATGCAACGTCAGGCTGTGCCATTGATTAATCCAAAAGCACCTTACGTTGGTACTGGTATGGAATACCAAGCAGCCCACGATTCAGGAGCTGCTGTGATTGCTCAGTATGACGGCAAAGTTACCTATGCAGATGCTGACAAGGTAGAAGTTCGTCGTGAAGATGGTTCATTGGACGTTTACCACATCCAAAAATTCCGTCGTTCAAACTCAGGTACTGCTTACAACCAACGCACTCTCGTAAAAGTTGGCGATGTCGTTGAAAAAGGCGATTTCATTGCTGACGGACCTTCTATGGAAAATGGAGAAATGGCGCTTGGACAAAACCCAATCGTTGCCTACATGACTTGGGAAGGTTACAACTTCGAGGATGCTGTTATCATGAGCGAACGCTTGGTGAAAGACGATGTCTACACATCTGTTCACCTTGAAGAATACGAATCAGAAACACGCGATACAAAGCTTGGGCCTGAAGAAATCACTCGTGAAATTCCAAACGTTGGTGAAGATGCCCTTAAAGACCTTGACGAAATGGGTATTATCCGTATCGGTGCTGAGGTTAAAGAAGGCGACATCCTTGTAGGTAAAGTAACACCTAAGGGTGAGAAAGACCTTTCAGCTGAAGAACGTCTCTTGCACGCTATCTTCGGAGATAAATCTCGTGAAGTGCGTGATACTTCTCTTCGTGTACCACACGGTGCCGATGGTGTCGTTCGTGATGTTAAGATCTTTACACGTGCAAATGGAGATGAATTGCAATCAGGTGTTAATATGCTGGTTCGCGTCTACATCGCTCAAAAACGTAAGATCAAGGTCGGAGATAAGATGGCCGGACGTCACGGAAATAAAGGGGTTGTCTCTCGTATCGTTCCTGTAGAAGACATGCCTTATCTTCCAGACGGAACTCCAGTCGATATCATGTTGAACCCACTTGGGGTGCCATCACGTATGAATATCGGTCAGGTTATGGAGCTTCACCTTGGTATGGCTGCTCGTACTCTTGGTATTCACATCGCAACACCAGTCTTTGACGGAGCAAGTTCAGAAGACCTTTGGTCAACTGTTAAAGAAGCAGGTATGGATAGCGATGCCAAAACGATCCTTTACGATGGACGTACTGGTGAACCATTTGATAACCGTGTTTCTGTCGGAGTCATGTACATGATCAAACTCCACCACATGGTTGATGATAAATTGCACGCGCGTTCAGTCGGACCTTACTCAACCGTTACCCAACAACCACTCGGAGGTAAAGCTCAGTTTGGTGGACAACGTTTCGGTGAGATGGAGGTTTGGGCTCTTGAAGCCTATGGTGCGTCAAATGTCCTCCAAGAAATCTTGACTTACAAGTCTGACGATATCAACGGACGTTTGAAAGCTTATGAAGCCATTACAAAAGGAAAACCAATTCCAAAACCAGGTGTTCCAGAATCCTTCCGAGTTCTTGTCAAAGAATTGCAATCTCTTGGTCTTGATATGCGTGTCCTTGACGAAGATGAGCAAGAAGTGGAACTTCGCGACTTGGATGAAGGAATGGACGAAGATGTCATCCACGTAGATGACCTTGAAAAAGCCCGCGAAAAAGCAGCACAAGAGGCTAAAGCAGCCTTTGAAGCTGAAGAAGCTGAAAAAGCAACAAAAGCGGAAGCAACAGAAGAAGCTGCTGAAGAATAA
>NZ_LR594046.1 Streptococcus_dysgalactiae
TTGGCAGGACATGAAGTTCGATACGGGAAACACCGTACACGTCGTAGCTTTTCAAGAATCAAAGAAGTTCTTGATTTACCAAATTTGATTGAAATTCAAACTGACTCATTCCAAGATTTCCTCGATTCAGGCTTGAAAGAAGTATTTGAAGATGTACTTCCTATTTCAAACTTTACGGATACTATGGAACTTGAATTTGTTGGTTACGAATTCAAAGAACCAAAATACACCCTTGAAGAGGCTCGTATCCACGATGCAAGTTACTCTGCACCAATCTTTGTTACCTTCCGCTTGGTCAATAAAGAAACTGGTGAAATCAAGACACAAGAAGTTTTCTTCGGTGACTTCCCTATCATGACGGAAATGGGTACTTTTATCATCAACGGTGGTGAACGTATTATCGTTTCTCAGTTGGTTCGTTCTCCTGGTGTTTATTTCAACGATAAGGTTGATAAAAACGGTAAGGTTGGTTACGGATCAACAGTGATTCCTAACCGTGGTGCTTGGTTGGAGTTGGAAACTGACTCAAAAGACATTGCCTATACTCGTATTGACCGTACGCGTAAGATTCCATTCACAACCTTGGTTCGTGCACTTGGATTCTCAGGTGATGATGAAATTGTTGATATTTTTGGAGAAAGTGACCTCGTTCGCAATACCATTGAAAAAGATATCCACAAAAACCCAAGCGATTCTCGTACAGATGAAGCCCTCAAAGAAATTTATGAGCGTCTTCGTCCAGGTGAGCCAAAAACTGCAGATAGCTCTCGTAGCCTATTGATTGCACGTTTCTTTGATGCTCGTCGTTACGATTTGGCTGCGGTTGGTCGCTATAAAGTGAACAAAAAACTTAATATCAAAACTCGTCTCTTGAACCAAATCATTGCTGAAAACCTTGTGGATGCTGAAACTGGCGAAATCTTGGTAGAAGCTGGAACTGAAATGACACGTAGCGTCATTGAATCTATCGAAGAACACCTTGATGGTGATTTGAACAAGTTTGTTTACACTCCGAATGATTATGCGGTGGTTACAGAACCTGTTGTTCTTCAAAAATTCAAGGTTGTGTCACCAATTGACCCTGACCGCGTGGTAACTATTGTTGGTAATGCCAATCCAGATGACAAGGTACGTGCCTTGACACCTGCTGATATTTTGGCAGAAATGTCTTACTTCTTGAACCTTGCTGAAGGTCTTGGAAAAGTTGACGATATTGACCACTTGGGTAACCGTCGTATCCGTGCCGTTGGTGAATTGCTTGCCAACCAATTCCGCATCGGTCTTGCTCGTATGGAGCGTAACGTTCGTGAGCGTATGTCTGTTCAAGACAATGATGTGTTAACACCACAACAAATCATCAATATCCGTCCTGTCACAGCAGCTGTTAAAGAATTCTTCGGTTCTTCTCAGTTGTCACAGTTCATGGACCAACACAACCCATTGTCAGAGTTGTCTCACAAACGTCGTTTATCTGCCTTAGGACCTGGTGGTTTGACACGTGACCGTGCTGGTTATGAGGTTCGTGACGTGCATTACACGCACTATGGCCGTATGTGTCCGATTGAAACGCCTGAAGGACCAAACATTGGTTTGATTAACAACTTGTCTTCATTTGGACATCTTAATAAATATGGTTTCATCCAAACACCTTACCGTAAGGTTGACCGTGCGACTGGTAGGGTAACTAACGAAATTGTTTGGTTGACTGCTGATGAAGAAGACGAGTACACAGTTGCACAGGCCAATTCTAAATTAAACGAAGATGGCACTTTTGCTGAAGAAATCGTTATGGGTCGTCACCAAGGTAATAACCAAGAATTTTCTGCAAGTGTTGTTGATTTCGTTGACGTTTCTCCAAAACAGGTAGTTGCTGTTGCGACGGCATGTATTCCTTTCTTGGAAAACGATGACTCCAACCGTGCCCTCATGGGTGCCAACATGCAACGTCAGGCTGTGCCATTGATTGATCCAAAAGCGCCATTTGTTGGTACTGGTATGGAATATCAAGCTGCCCATGACTCTGGTGCTGCGGTTATCGCTCAGCATAATGGTAAAGTTGTCTTTTCTGATGCTGAAAAAGTTGAAGTTCGTCGTGAAGATGGCTCACTTGATGTTTATCACATTACTAAATTCCGTCGTTCAAACTCAGGAACTGCCTATAACCAACGTACTCTTGTTAAAGTTGGTGACATCGTTGAAAAAGGTGACTTCATTGCTGATGGGCCTTCTATGGAAAATGGTGAAATGGCCCTTGGACAAAACCCAGTCGTTGCTTACATGACTTGGGAAGGTTACAACTTCGAGGACGCTGTTATCATGAGTGAACGTCTTGTGAAAGAAGATGTCTACACATCTGTTCACTTGGAAGAATTTGAATCAGAAACACGTGATACAAAGCTTGGACCTGAAGAAATCACTCGCGAAGTACCAAACGTTGGTGAAGAAGCCCTCAAAGACCTTGACGAAATGGGAATTATCCGTATCGGTGCTGAGGTTAAAGAAGGCGACATCTTAGTAGGTAAAGTCACACCTAAAGGTGAAAAAGACCTCTCTGCTGAAGAGCGTCTCTTGCATGCCATCTTTGGAGATAAATCACGTGAAGTTCGTGATACGTCTCTTCGTGTACCTCACGGTGGTGATGGTATCGTTCGTGATGTGAAAATCTTTACACGCGCTAACGGCGATGAATTGCAATCAGGTGTTAATATGCTGGTTCGTGTTTACATTGCTCAAAAACGTAAGATCAAAGTCGGAGATAAAATGGCCGGTCGTCACGGAAACAAGGGTGTCGTTTCACGTATTGTACCAGTTGAAGACATGCCATACCTTCCAGATGGAACACCAGTTGATATCATGTTGAACCCTCTTGGGGTGCCATCACGGATGAACATTGGTCAGGTTATGGAACTTCACCTTGGTATGGCTGCTCGTAACCTTGGTATTCACATTGCAACACCTGTCTTTGACGGGGCTTCATCAGAAGACCTTTGGGACACTGTTCGTGAAGCTGGTATGGATAGCGATGCTAAGACGGTCCTTTATGATGGACGTACTGGTGAACCATTTGACAATCGTGTATCCGTTGGTGTCATGTACATGATTAAACTCCACCACATGGTTGATGATAAACTCCATGCCCGTTCAGTAGGACCATACTCACTTGTTACCCAACAACCACTTGGAGGTAAAGCTCAATTTGGTGGACAACGTTTTGGTGAGATGGAGGTTTGGGCCCTTGAAGCTTACGGTGCATCAAATGTTCTTCAAGAAATCTTGACTTACAAGTCAGATGATGTGACTGGACGTTTGAAAGCTTATGAAGCCATTACTAAAGGTAAGCCAATTCCAAAACCAGGTGTACCAGAATCCTTCCGCGTTCTTGTGAAAGAATTGCAATCTCTTGGTCTTGATATGCGTGTCCTTGATGAAGATGATAATGAAGTGGAACTTCGTGATCTTGATGAAGGTGAAGACGATGACGTGATGCACGTTGATGATCTTGAAAAAGCGCGTGAAAAACAAGTCCAAGAAACCCAAGAAGTTTCTGAAACAACTGACGAAAAATAA
